# Supplementary material for: Genomic insights into the evolution, pathogenicity, and extensively drug-resistance of emerging pathogens Kluyvera and Phytobacter
Source: Front Cell Infect Microbiol. 2024 Mar 21;14:1376289. doi: 10.3389/fcimb.2024.1376289 (PMC10991690; doi:10.3389/fcimb.2024.1376289)
Supplement: Supplementary file 1 [file Table_1.xlsx]

## Sheet: Sheet1
No.	Strain	SRA	Sequence size (Mb)	GC content (%)	BioSample	geographic location	host	isolation time	isolation source	Assembly accession no.	Species labelled (Originally identified)	Precise species
1	220	SRR13099677	5.24	54.2	SAMN16845431	Argentina: Buenos Aires	Homo sapiens	1998	peritoneal fluid	N/A	Kluyvera ascorbata	Kluyvera ascorbata
2	280	SRR13099676	4.9	54.3	SAMN16845432	Japan: Tokio	environment	1956	Sewage	N/A	Kluyvera ascorbata	Kluyvera ascorbata
3	3162	SRR13099675	4.98	54.3	SAMN16845433	USA: SENTRY	Homo sapiens	-	sepsis	N/A	Kluyvera ascorbata	Kluyvera ascorbata
4	4663	SRR13099674	4.88	54.2	SAMN16845434	USA: Charlottesville, VA	Homo sapiens	2004	sepsis	N/A	Kluyvera ascorbata	Kluyvera ascorbata
5	58	SRR13099684	5.02	54.1	SAMN16845429	Argentina: Buenos Aires	Homo sapiens	2014	bile from acute cholecystitis	N/A	Kluyvera ascorbata	Kluyvera ascorbata
6	68	SRR13099683	4.91	54.3	SAMN16845430	Argentina: Buenos Aires	Homo sapiens	1995	sputum	N/A	Kluyvera ascorbata	Kluyvera ascorbata
7	711	SRR13099678	4.73	54.4	SAMN16845443	USA: Burlington, VA	Homo sapiens	1999	skin infection and soft tissues, abscess	N/A	Kluyvera ascorbata	Kluyvera ascorbata
8	8633	SRR13099673	5.06	54.2	SAMN16845435	USA: Burlington, MA	Homo sapiens	1999	sepsis	N/A	Kluyvera ascorbata	Kluyvera ascorbata
9	ATCC 33433	N/A	4.93	54.3	SAMN02743264	USA:North Carolina	Homo sapiens	-	human sputum	GCA_000735365.1	Kluyvera ascorbata	Kluyvera ascorbata
10	FDA-CDC-AR_0144	SRR3242003	4.98	54.1	SAMN04014985	N/A	N/A	-	N/A	N/A	Kluyvera ascorbata	Kluyvera ascorbata
11	LFC	SRR13099671	4.92	54.2	SAMN16845437	Argentina: Buenos Aires	Homo sapiens	2014	lower urinary tract infection	N/A	Kluyvera ascorbata	Kluyvera ascorbata
12	NCTC9737	ERR2125838	5.13	54.1	SAMEA103980416	Uruguay: Montevideo	Homo sapiens	-	urine	GCA_900452265.1	Kluyvera ascorbata	Kluyvera ascorbata
13	oral taxon 865. F0526	SRR935003	5.25	54.2	SAMN00691209	N/A	N/A	-	N/A	N/A	Kluyvera ascorbata	Kluyvera ascorbata
14	OT2	N/A	5.37	53.9	SAMN10265530	Brazil:Porto Alegre	Homo sapiens	2016	abdominal collection	GCA_003789135.1	Kluyvera ascorbata	Kluyvera ascorbata
15	TP1631	N/A	5.37	54	SAMD00204448	Japan	N/A	2017	N/A	GCA_015099135.1	Kluyvera ascorbata	Kluyvera ascorbata
16	131SC8	ERR1950701	5.47	53.7	SAMEA104032393	Spain	environment	2013	Sewage	N/A	Kluyvera ascorbata	Kluyvera ascorbata
17	121SC68	ERR1950691	5.18	53.7	SAMEA104032383	Spain	environment	2012	Sewage	N/A	Kluyvera cryocrescens	Kluyvera cryocrescens
18	1919	SRR13099682	4.97	53.7	SAMN16845439	USA: San Francisco, CA	Homo sapiens	2002	sputum (lower respiratory tract infection)	N/A	Kluyvera cryocrescens	Kluyvera cryocrescens
19	4701	SRR13099681	4.8	54	SAMN16845440	USA: Milwaukee, WI	Homo sapiens	2002	sepsis from intravenous catheter	N/A	Kluyvera cryocrescens	Kluyvera cryocrescens
20	88CZ1	ERR1950702	5.23	53.6	SAMEA104032394	Spain	environment	2011	Sewage	N/A	Kluyvera cryocrescens	Kluyvera cryocrescens
21	NBRC 102467	N/A	5.04	53.9	SAMD00046725	N/A	food	2006	gulf	GCA_001571285.1	Kluyvera cryocrescens	Kluyvera cryocrescens
22	NCTC10483	ERR2125811	4.82	54	SAMEA103924398	Japan: Tokyo	N/A	-	N/A	GCA_900452275.1	Kluyvera cryocrescens	Kluyvera cryocrescens
23	NCTC12993	ERR601557	5.29	53.8	SAMEA2580319	N/A	N/A	-	N/A	GCA_900706835.1	Kluyvera cryocrescens	Kluyvera cryocrescens
24	SCW13	N/A	5.44	53.4	SAMN12268149	China:Sichuan	environment	2019	hospital sewage	GCA_009765145.1	Kluyvera cryocrescens	Kluyvera cryocrescens
25	14751	SRR13099679	5	55.1	SAMN16845442	USA: Louisville, KY	Homo sapiens	2002	sepsis	N/A	Kluyvera georgiana	Kluyvera georgiana
26	ATCC 51603	N/A	5.07	54.5	SAMN04875430	N/A	Homo sapiens	-	sputum	GCA_001654985.1	Kluyvera georgiana	Kluyvera georgiana
27	DRR015591	DRR015591	5.07	54.5	SAMD00012204	N/A	N/A	-	N/A	N/A	Kluyvera georgiana	Kluyvera georgiana
28	WCH1410	SRR6878773	4.99	54.8	SAMN04482606	China: Chengdu	environment	2015	hospital sewage	GCA_001682915.1	Kluyvera ascorbata	Kluyvera georgiana
29	DRR015587	DRR015587	4.73	52.6	SAMD00004643	N/A	N/A	-	N/A	N/A	Kluyvera intermedia	Kluyvera intermedia
30	DRR015712	DRR015712	4.66	52.6	SAMD00011660	N/A	N/A	-	N/A	N/A	Kluyvera intermedia	Kluyvera intermedia
31	HR2	N/A	4.94	52.3	SAMN13135960	China:Guangzhou	environment	2017	flower	GCA_009650415.1	Kluyvera intermedia	Kluyvera intermedia
32	N2-1	N/A	4.94	52.3	SAMN13135738	China:Guangzhou	environment	2017	flower shop	GCA_009649915.1	Kluyvera intermedia	Kluyvera intermedia
33	NBRC 102594	N/A	4.64	52.6	SAMD00046734	France	environment	2006	Surface water	GCA_001598315.1	Kluyvera intermedia	Kluyvera intermedia
34	NCTC12125	ERR601573	4.74	52.6	SAMEA2612496	N/A	N/A	-	N/A	GCA_900635475.1	Kluyvera intermedia	Kluyvera intermedia
35	VRES0055-sc-2201594	ERR885451	5.15	52	SAMEA3181512	N/A	N/A	-	N/A	N/A	Kluyvera intermedia	Kluyvera intermedia
36	090646	N/A	5.48	54.5	SAMN14563383	China: Chengdu, Sichuan	environment	2019	hospital sewage	GCA_014218705.1	Kluyvera sichuanensis	Kluyvera sichuanensis
37	13608	SRR13099672	5.03	54.9	SAMN16845436	USA: Lexington, KY	Homo sapiens	2003	sepsis	N/A	Kluyvera sichuanensis	Kluyvera sichuanensis
38	CHPC 1.251*	PRJNA899585	4.85	54.9	SAMN31665209	China: Beijing	Homo sapiens	2007	faeces	JAPKIC000000000	Kluyvera sp.	Kluyvera excreta
39	CHPC 1.254*	PRJNA899585	5.07	54.8	SAMN31665210	China: Beijing	Homo sapiens	2007	faeces	JAPPVH000000000	Kluyvera sp.	Kluyvera sichuanensis
40	CHPC 1.2972*	PRJNA899585	4.92	55	SAMN31665211	China: Beijing	environment	2016	egg surface	JAPKIB000000000	Kluyvera sp.	Kluyvera chickenensis
41	Colony413	N/A	2.37	55.1	SAMN17914377	Thailand	N/A	-	food	N/A	Kluyvera ascorbata	Kluyvera sp. new
42	L2	N/A	4.74	53.4	SAMN03008042	Malaysia	Food	2013	lettuce	GCA_001266615.1	Kluyvera cryocrescens	Kluyvera sp. genomospecies 1
43	CHPC 1.982*	PRJNA899585	4.96	55.5	SAMN31665212	China: Beijing	Homo sapiens	2008	faeces	JAPKIA000000000	Kluyvera sp.	Kluyvera sp. genomospecies 2
44	KA1	SRR11585072	5.28	55.2	SAMN14640326	Spain	Homo sapiens	2014	Human gut	N/A	Kluyvera ascorbata	Kluyvera sp. genomospecies 2
45	KA2	N/A	5.26	55.2	SAMN08578632	Spain	Homo sapiens	2014	Rectal colonization	GCA_003023805.1	Kluyvera ascorbata	Kluyvera sp. genomospecies 2
46	KA5	SRR11585071	5.3	55.2	SAMN14640327	Spain	Homo sapiens	2014	Human gut	N/A	Kluyvera ascorbata	Kluyvera sp. genomospecies 2
47	MGYG-HGUT-02491	N/A	5.26	55.2	SAMEA5851996	Spain	Homo sapiens	-	human gut	GCA_902387575.1	Kluyvera ascorbata	Kluyvera sp. genomospecies 2
48	R10	SRR11585318	5.26	55.2	SAMN14640329	Spain	Homo sapiens	2014	Human gut	N/A	Kluyvera ascorbata	Kluyvera sp. genomospecies 2
49	WP4-W19-ESBL-05	DRR199328	5.16	55.1	SAMD00194492	Japan:Tokyo	environment	2019	wastewater	N/A	Kluyvera georgiana	Kluyvera sp. genomospecies 2
50	WP4-W19-ESBL-10	DRR199333	5.44	54.8	SAMD00194497	Japan:Tokyo	environment	2019	wastewater	N/A	Kluyvera georgiana	Kluyvera sp. genomospecies 2
51	WP8-W19-ESBL-13	DRR199490	4.95	55.1	SAMD00194654	Japan:Tokyo	environment	2019	wastewater	N/A	Kluyvera georgiana	Kluyvera sp. genomospecies 2
52	WP8-W19-ESBL-15	DRR199492	4.94	55.3	SAMD00194656	Japan:Tokyo	environment	2019	wastewater	N/A	Kluyvera georgiana	Kluyvera sp. genomospecies 2
53	CRP	N/A	5.16	54.8	SAMN21013960	Hong Kong: Ocean Park	environment	2018	Ailurus fulgens faeces	N/A	Kluyvera sp.	Kluyvera sp. genomospecies 3
54	ERR3712946	ERR3712946	5.08	54.7	SAMEA6368553	Netherlands	N/A	-	N/A	N/A	Kluyvera georgiana	Kluyvera sp. genomospecies 3
55	PO2S7	N/A	5	54.9	SAMN13951572	India:Manipur	environment	2018	Oryza sativa	GCA_011765685.1	Kluyvera genomosp. 3	Kluyvera sp. genomospecies 3
56	YDC799	N/A	5	55	SAMN07267279	USA: Pittsburgh, PA	Homo sapiens	2017	N/A	GCA_002211745.1	Kluyvera georgiana	Kluyvera sp. genomospecies 3
57	D51-sc-1712206	ERR2221162	4.8	52.9	SAMEA2393042	N/A	N/A	-	N/A	N/A	Kluyvera cryocrescens	Kluyvera sp. genomospecies 4
58	e02842a0-063f-11e6-bb80-3c4a9275d6c8	ERR2221354	4.76	52.8	SAMEA104428612	N/A	Homo sapiens	-	gut	N/A	Kluyvera cryocrescens	Kluyvera sp. genomospecies 4
59	169	SRR13099670	5.2	53.3	SAMN16845438	Argentina: Buenos Aires	Homo sapiens	2003	Human, lower urinary tract infection	N/A	Kluyvera sp.	Kluyvera sp. genomospecies 5
60	RHBSTW-00307	SRR12667815	5.23	53.4	SAMN16088452	United Kingdom	environment	2017	wastewater influent	N/A	Kluyvera cryocrescens	Kluyvera sp. genomospecies 5
			2.37	52
			5.48	55.5
61	4105	SRR13099680	5.8	53.1	SAMN16845441	Brazil: Rio de Janeiro	Homo sapiens	1997	sepsis	N/A	Phytobacter ursingii	Phytobacter diazotrophicus
62	DSM17806	N/A	5.54	53	SAMN10362891	N/A	N/A	2004	N/A	GCA_004346725.1	Phytobacter diazotrophicu	Phytobacter diazotrophicus
63	NRB043	N/A	5.7	53.3	SAMN20674970	Brazil: Campo Grande	environment	2015	Non-disinfected roots of Brachiaria brizantha	GCA_019802325.1	Phytobacter diazotrophicus	Phytobacter diazotrophicus
64	TA9730	DRR328963	5.96	53.1	SAMD00424021	Japan	N/A	2020	N/A	N/A	Phytobacter diazotrophicu	Phytobacter diazotrophicus
65	TA9734	N/A	6.06	53.03	SAMD00424022	Japan	N/A	2020	N/A	GCA_021654695.1	Phytobacter diazotrophicu	Phytobacter diazotrophicus
66	TA9759	DRR328967	5.95	53.1	SAMD00424023	Japan	N/A	2020	N/A	N/A	Phytobacter diazotrophicu	Phytobacter diazotrophicus
67	TA9832	DRR328969	5.93	53	SAMD00424024	Japan	N/A	2020	N/A	N/A	Phytobacter diazotrophicu	Phytobacter diazotrophicus
68	UAEU22	N/A	5.53	53.2	SAMN14593742	United Arab Emirates: Ras Al Khaimah	Food	2019	date palm rhizosphere	GCA_012923785.1	Phytobacter diazotrophicus	Phytobacter diazotrophicus
69	EMassiliensisLFYP7	ERR3662249	4.79	55.9	SAMEA6160274	N/A	N/A	-	N/A	N/A	Phytobacter massiliensis	Phytobacter massiliensis
70	S29	N/A	5.28	52.6	SAMN05216563	N/A	N/A	-	N/A	GCA_900112785.1	Phytobacter palmae	Phytobacter palmae
71	1953233_12	SRR18030955	5.95	52.9	SAMN25989809	United Kingdom: Manchester	environment	2016	Patient or hospital wastewater site	N/A	Kluyvera intermedia	Phytobacter genomospecies 1
72	1953540_12	SRR18031843	5.9	52.9	SAMN25989114	United Kingdom: Manchester	environment	2016	Patient or hospital wastewater site	N/A	Kluyvera intermedia	Phytobacter genomospecies 1
73	1953540_14	SRR18031151	5.94	52.9	SAMN25988908	United Kingdom: Manchester	environment	2016	Patient or hospital wastewater site	N/A	Kluyvera intermedia	Phytobacter genomospecies 1
74	ATCC 27989	N/A	5.76	52.9	SAMEA5577247	United States; South Carolina	Homo sapiens	-	Sputum	GCA_901456055.1	Phytobacter ursingii	Phytobacter ursingii
75	CAV1150	SRR2965725	6	52.4	SAMN03733695	USA:Virginia	Homo sapiens	2009	Perirectal	N/A	Kluyvera intermedia	Phytobacter ursingii
76	CAV1151	SRR2965721	6	52.4	SAMN03733692	USA:Virginia	Homo sapiens	2009	Perirectal	N/A	Kluyvera intermedia	Phytobacter ursingii
77	CAV1286	SRR3066288	5.74	52.7	SAMN03733693	USA:Virginia	Homo sapiens	2009	Perirectal	N/A	Kluyvera intermedia	Phytobacter ursingii
78	CAV1297	SRR2965726	6.03	52.4	SAMN03733696	USA:Virginia	Homo sapiens	2009	Perirectal	N/A	Kluyvera intermedia	Phytobacter ursingii
79	CAV1687	SRR2965727	6	52.4	SAMN03733860	USA:Virginia	Homo sapiens	2012	Perirectal	N/A	Kluyvera intermedia	Phytobacter ursingii
80	CAV1869	SRR16768401	5.71	52.7	SAMN22875453	USA:Virginia	environment	2013	Hospital waste water	N/A	Phytobacter ursingii	Phytobacter ursingii
81	CAV1989	SRR16768398	5.69	52.8	SAMN22875459	USA:Virginia	environment	2014	Hospital waste water	N/A	Phytobacter ursingii	Phytobacter ursingii
82	CAV3096	SRR16768381	5.73	52.8	SAMN22875515	USA:Virginia	environment	2015	Hospital waste water	N/A	Phytobacter ursingii	Phytobacter ursingii
83	CAV6332	SRR12707198	5.78	52.7	SAMN16233089	USA: Virginia	environment	2017	Sink Drain swab	N/A	Kluyvera intermedia	Phytobacter ursingii
84	CAV6393	SRR12707148	5.74	52.7	SAMN16233109	USA: Virginia	environment	2017	Sink Drain swab	N/A	Kluyvera intermedia	Phytobacter ursingii
85	CAV6407	SRR12707137	5.73	52.7	SAMN16233119	USA: Virginia	environment	2017	Sink Drain swab	N/A	Kluyvera intermedia	Phytobacter ursingii
86	CAV6809	SRR12707268	5.69	52.8	SAMN16233286	USA: Virginia	environment	2017	Sink P Trap water	N/A	Kluyvera intermedia	Phytobacter ursingii
87	CAV6815	SRR12707266	5.7	52.8	SAMN16233288	USA: Virginia	environment	2017	Sink P Trap water	N/A	Kluyvera intermedia	Phytobacter ursingii
88	CAV6939	SRR12707236	5.8	52.9	SAMN16233315	USA: Virginia	environment	2017	Sink P Trap water	N/A	Kluyvera intermedia	Phytobacter ursingii
89	CAV7134	SRR12707205	5.7	52.7	SAMN16233343	USA: Virginia	environment	2017	Sink Drain swab	N/A	Kluyvera intermedia	Phytobacter ursingii
90	CAVP63	SRR12707168	5.74	52.7	SAMN16233376	USA: Virginia	Homo sapiens	-	Perirectal	N/A	Kluyvera intermedia	Phytobacter ursingii
91	MGYG-HGUT-02521	N/A	6.17	52.5	SAMEA5852026	USA	Homo sapiens	-	human gut	N/A	Kluyvera intermedia	Phytobacter ursingii
92	1951106_11	SRR18032439	5.82	53.1	SAMN25989556	United Kingdom: Manchester	environment	2016	Patient or hospital wastewater site	N/A	Kluyvera intermedia	Phytobacter diazotrophicus
93	1951106_12	SRR18032380	5.96	53.1	SAMN25988574	United Kingdom: Manchester	environment	2016	Patient or hospital wastewater site	N/A	Kluyvera intermedia	Phytobacter diazotrophicus
94	1951106_13	SRR18031309	5.82	53.1	SAMN25988977	United Kingdom: Manchester	environment	2016	Patient or hospital wastewater site	N/A	Kluyvera intermedia	Phytobacter diazotrophicus
95	Nf5	N/A	5.74	53.1	SAMN08687985	Colombia: Valle del Cauca	Food	2014	Saccharum hybrid cultivar	N/A	Kluyvera sp.	Phytobacter diazotrophicus.
96	NN-BB1784-I	ERR4920653	5.71	52.9	SAMEA7472480	Nigeria	Homo sapiens	2015	N/A	N/A	Phytobacter ursingii	Phytobacter diazotrophicus
97	SCO41	N/A	5.6	53.1	SAMN08605481	China: Nanyang, Henan	environment	2017	Nematode intestine	GCA_003073275.1	Phytobacter diazotrophicus	Phytobacter diazotrophicus
Note: Strains with * were the isolation of this study. Strain names with dark blue shading are misidentified strains.			4.79	52.4
			6.17	55.9
